# Supplementary material for: Sequencing smart: De novo sequencing and assembly approaches for a non-model mammal
Source: Gigascience. 2020 May 12;9(5):giaa045. doi: 10.1093/gigascience/giaa045 (PMC7216774; doi:10.1093/gigascience/giaa045)
Supplement: giaa045_Supplemental_Files [file giaa045_supplemental_files.zip]

Archive with 3 entries (3 files):
- Supplementary_Data.docx
- Supplementary_Data_Table_S2.xlsx
- Supplementary_Methods.docx
