# Supplementary material for: Sequencing smart: De novo sequencing and assembly approaches for a non-model mammal
Source: Gigascience. 2020 May 12;9(5):giaa045. doi: 10.1093/gigascience/giaa045 (PMC7216774; doi:10.1093/gigascience/giaa045)
Supplement: giaa045_Supplemental_Files [file giaa045_supplemental_files.zip › Supplementary_Data_Table_S2.xlsx]

## Sheet: Sheet1
Assembly	Assembly short name	data	No. scaffolds >= 1Kb	No. scaffolds > 10k	No. scaffolds > 100k	No. scaffolds > 1Mb	No. scaffolds >10Mb	No. scaffolds >39Mb	Longest scaffold	contig N50	scaffold N50	Scaffolded Genome size (Gb)	Scaffolded Genome size (bases)	Genome in scaffolds >= 25kb	% genome >= 25kb	n90 (Mb)	n80	n70	n60	n50	n40	n30	n20	n10
1	w2rap	Illumina PCR-free	58572	16594 (28.3%)	6290 (10.7%)	176 (0.3%)	0	0	2523293	182930	300334	2.47	2468915935	2343457924	94.9185	0.043806	0.096399	0.154042	0.223487	0.300334	0.398172	0.51954	0.686187	0.980648
2	w2rap + lmp	Illumina PCR-free + LMP	33896	6184 (18.2%)	1680 (4.9%)	682 (2.0%)	11 (0.03%)	0	15652006	271155	2616045	2.6	2591875763	2456215859	94.766	0.256386	0.820683	1.37529	1.98401	2.61605	3.34825	4.30349	5.71516	8.62521
3	10x	10x Genomics (60x coverage)	26253	1860 (7.1%)	1023 (3.9%)	501 (1.9%)	43 (0.2%)	0	32147418	207978	5258708	2.46	2467593241	2303338031	93.3435	0.808422	1.9045	3.04307	4.05068	5.25871	6.82983	8.93101	11.5258	15.2695
4	10x + lmp	10x Genomics and LMP	15996	2716 (7.0%)	669 (4.2%)	346 (2.2%)	67 (0.4%)	3 (0.019%)	58159172	210716	10328293	2.5	2557401023	2421741119	94.6954	1.3671	3.31162	5.24514	7.83089	10.3283	13.1691	17.7947	22.2168	28.5635
5	w2rap + bionano	Assembly 1 + Bionano	56643	14665 (25.9%)	4361 (7.7)	626 (1.1%)	0	0	6887172	182930	847448	2.66	2657650828	2493395618	93.8195	0.048102	0.105086	0.175485	0.453847	0.847448	1.16543	1.59914	2.21601	3.09076
6	w2rap + lmp + bionano	Assembly 2 + Bionano	33256	5494 (16.5%)	990 (3.0%)	468 (1.4%)	48 (0.1%)	0	34304010	271155	5729516	2.6	2591809563	2456149659	94.7658	0.416796	1.84761	3.20306	4.49697	5.72952	6.96982	8.7536	11.4666	13.9601
7	10x + bionano	Assembly 3 + Bionano	25834	1441 (5.6%)	604 (2.3%)	336 (1.3%)	75 (0.3%)	3 (0.012%)	46790436	207978	10843127	2.48	2480474418	2419369944	97.5366	1.69639	3.82759	6.20841	8.33397	10.8431	13.5705	16.1658	20.9109	31.514
8	10x + lmp + bionano	Assembly 4 + Bionano	15758	2456 (15.6%)	409 (2.6%)	218 (1.4%)	72 (0.5%)	9 (0.057%)	104380992	210716	21007819	2.5	2495043005	2435805088	97.6258	2.63788	6.61056	10.4115	14.6933	21.0078	26.113	31.6661	45.8498	60.8755
9	w2rap + 10x	Assembly 1 + 10x (30x coverage)	45234	3485 (7.7%)	1097 (2.4%)	467 (1%)	46 (0.1%)	0	35436103	182930	5579606	2.47	2481785350	2422547433	97.6131	0.452871	1.35956	2.61014	3.87934	5.57961	7.29668	9.4256	12.2275	16.8915
10	w2rap + lmp + bionano + 10x	Assembly 6 + 10x (30x coverage)	32594	4832 (14.8%)	447 (1.4%)	235 (0.7%)	89 (0.3%)	6 (0.018%)	65134040	271155	14054335	2.6	2456594132	2395489658	97.5126	1.26398	5.60586	8.4275	12.0232	14.0543	17.5747	21.9024	28.2292	42.3594
